# Supplementary material for: Recombinant Spider Silk Fiber with High Dimensional Stability in Water and Its NMR Characterization
Source: Molecules. 2022 Dec 2;27(23):8479. doi: 10.3390/molecules27238479 (PMC9739919; doi:10.3390/molecules27238479)
Supplement: Supplementary file 1 [file molecules-27-08479-s001.zip]

Archive with 1 entries (1 files):
- molecules-1992391-supplementary.pdf
